# Supplementary material for: Cannabinoids Activate Endoplasmic Reticulum Stress Response and Promote the Death of Avian Retinal Müller Cells in Culture
Source: Brain Sci. 2025 Mar 10;15(3):291. doi: 10.3390/brainsci15030291 (PMC11940308; doi:10.3390/brainsci15030291)
Supplement: Supplementary file 1 [file brainsci-15-00291-s001.zip]

Archive with 1 entries (1 files):
- brainsci-3403721-supplementary.pdf
